# Supplementary material for: Identification of lipid metabolism-related genes in dapagliflozin treated rats with diabetic cardiomyopathy by bioinformatics
Source: Front Endocrinol (Lausanne). 2025 Mar 20;16:1525831. doi: 10.3389/fendo.2025.1525831 (PMC11965135; doi:10.3389/fendo.2025.1525831)
Supplement: Supplementary file 1 [file Table1.xlsx]

## Sheet: LMRGs_gene
Lipid metabolism-related genes（LMRGs gene）
Gde1
Plekha4
Plekha3
Acss2
Akt2
Lpcat1
AABR07006474.1
Med10
Fam120b
Stard10
Med25
Nr1h2
Acoxl
Fabp1
Plekha1
Crls1
Pafah1b3
Sphk2
Slc33a1
Chka
Arsk
Aldh3b2
Pnliprp2
Osbpl5
Cers3
Amacr
Hras
Pnpla7
Prkaa1
Alox5
S1pr1
Hmgcs2
Plin1
Lipe
Mtmr10
Cpne1
Plaat3
Pla2g4d
Pla2g4b
Med27
Cyp24a1
Arnt
Abcb1b
Gpcpd1
Bckdha
Acer3
Pex11a
Pik3c2a
Lpin3
Slc44a3
Acp6
Pnlip
M6pr
Gdpd5
Med19
Aldh3b1
Pik3r1
B3galt1
Cds2
Plcb1
Med22
Arnt2
Abcb4
Crot
Synj2
Csnk2a1
Asah2
Miga2
Pla2g4e
Fut1
Ncoa3
Ctsa
Pla2g4f
Arse
Abcc2
Prkcb
Pld3
Gpat2
Dgat2
Neu3
Sult2a2
Hmgcs1
Hmgcr
Tiam2
Pi4kb
Sptlc3
Pparg
Tnfaip8l2
Acot8
Trib3
Rxra
Plpp1
Nr1h3
Akr1b1
Akr1b1-ps2
RGD1565355
Arsb
Gdpd3
Med29
Cel
Cert1
Inppl1
Agpat2
Inpp5e
St6galnac5
Nrf1
Stard7
Plaat5
Pip5k1a
Lpcat4
B4galt5
St6galnac6
Hao2
Ccnc
Vapb
Slc25a17
Pla2g2a
Pik3r3
Angptl4
Cers6
Tbl1xr1
Necab3
Tkfc
Cpt1a
Med21
Bche
Apoa1
Prkd2
Osbpl8
Pld1
Mfsd2b
Ahr
Gpd2
Acot6
Fads1
Pik3c2g
Pip5k1c
St3gal3
Sptlc2
Pnpla2
Prkab2
Mtmr12
Lclat1
Slc27a2
Pla2g2f
Hexb
Pla2r1
Ncoa6
Inpp5f
Sbf1
Slc44a5
B4galt1
Smarcd3
Ep300
Apoa5
Rab14
Dgki
Plekha5
Selenoi
Plbd1
Lypla2
Pip5k1b
Cyp4a3
Plb1
Abcd2
Pi4k2a
Agk
Arsj
Abcg5
Mtm1
Mtor
Pafah2
Pik3ca
Ankrd1
Ncoa1
Cyp26a1
Dgkb
Lpcat3
Mgll
Pla2g2c
Akr1a1
Dgat1
Prkar2b
Nr0b2
Med6
Akt1
Esrra
AC127963.2
Akr1b1-ps1
Sgms1
Hadha
Lipf
Agpat4
Tert
Prkd3
Hadhb
Ptdss2
Pla2g5
Pla2g4c
Etnk1
Pik3cg
Pitpnm1
Pla2g12a
Nudt19
Pla2g2d
Agps
Med23
St8sia1
Osbp
Helz2
Abcb11
Ppara
Prkag2
Arsa
Cyp2e1
Khk
Galc
Cers2
Glipr1
Prkacb
Pnpla3
Fuca1
Chkb
Ncoa2
Mboat7
Dgkz
B3galt2
Pgs1
Pik3r5
Smpd1
Pik3r6
Pla2g15
Cerk
Cyp4a1
Dgke
Med28
Sphk1
Enpp2
Arf1
Nr1i2
AABR07034648.1
Inpp5d
Pla2g7
Pip4k2c
Lypla1
Plekha2
Acbd4
Aldh7a1
Carm1
Grhl1
Med7
Srebf1
A3galt2
Pip4k2b
Ugt8
Fasn
Pik3r4
Sgpp1
Arsi
Gpd1
Glb1l2
Acsbg1
Med1
Adprm
Ptdss1
Etnk2
Fkbp11
Fhl2
Slc44a1
Obscn
S1pr5
Acad10
Pcyt1a
Dgka
Crebbp
Vapa
Cept1
Pla2g6
Mboat2
Prkag1
Gpam
Smpd4
AABR07046657.1
Pla1a
Med9
Inpp5k
Pitpnm3
Txnrd1
Acot4
Glb1l
Ppargc1a
Glyctk
Med30
Prkar2a
Pctp
Med26
Prkar1b
Acaca
Rarg
Pemt
Pik3cd
Mir33
Slc44a2
Prkar1a
Nr1d1
Nfyc
Cyp4b1
Med8
Mboat1
Pnpla8
Plpp3
Med15
Med17
Mtmr4
Miga1
Med13l
Pafah1b1
Nfyb
Sumf1
Sptssa
Aldh3a2
Sgms2
Rb1
Abca1
Agt
Mapk1
Plin2
St3gal4
Med31
Gk
Acer1
Gdpd1
Pld4
Tnfaip8
St3gal2
Prkca
Pld6
Mfsd2a
B4galnt1
Rufy1
Cdk19
Acadm
Pld2
Phospho1
Nr1h4
Chpt1
Acox1
G0s2
Eci3
Ncor1
Med4
Arsg
S1pr2
Prkaca
Aldh1b1
Lpin2
Tnfaip8l1
Cdk4
A4galt
Cpt2
Csnk1g2
Lpgat1
Pikfyve
Med24
Glb1l3
Plekha8
Sp1
Lipc
Clock
Rara
Gba2
St3gal1
Cdk2
Me1
Gps2
Mtmr2
Prkd1
Ache
Neu2
Sbf2
Ormdl2
AABR07035338.1
Neu4
St3gal5
Pecr
Pafah1b2
Tnfaip8l3
Prkaa2
Med11
Pik3cb
Nfya
Sts
Ppm1l
Spns2
Cdipt
Rab5a
Alas1
RGD1564463
Degs1
Hsd17b4
Cyp1a2
Lpin1
Ehhadh
Ugcg
B3gnt5
Pip4p1
Tbl1x
Cers5
Naga
Alpg
Alpp
Akp3
Alpi
Dgkg
Med18
Abcd3
Etnppl
Pnliprp1
Agpat5
Med20
Degs2
Acer2
Rora
B4galt4
Dgkd
Acsl1
Cyp27b1
Tnfrsf21
Vdr
Mtmr14
Srebf2
Ptpmt1
Pik3c3
Pi4ka
Dgat2l6
Mtmr9
Cyp7a1
Thrap3
Slc27a1
Pi4k2b
Ormdl3
Gla
Cyp8b1
Pla2g3
Fa2h
Rgl1
Med14
AC239701.1
Mtf1
Abcd1
Neu1
Awat2
Med16
Acbd5
Nudt7
Ptpn13
Sgpp2
Sgpl1
Mtmr1
Lcat
Rps18
B4galt3
Mt-co3
Sptlc1
Pitpnm2
Osbpl10
St8sia5
Sin3a
Sumf2
St8sia6
Acox2
Gpat3
Cpne3
Cds1
Taz
Gpat4
Lipg
Lipi
Gnpat
Agpat1
Bmx
Mtmr7
Mtmr3
Dgkh
Plpp2
Acox3
Smpd3
Slco2a1
Abcg3l1
Abcg3l2
Abcg3l4
Abcg3l3
Abcg3
Pcyt1b
Acly
Psap
Tpte2
Tgs1
Fdft1
Cyp1a1
Lpl
Abhd3
Plaat1
Samd8
Ddhd1
Sin3b
Smpd2
Abhd5
Rxrb
Rpp38
Prkag3
Mcoln1
Inpp4a
Ptgs2
Inpp5j
Pla2g4a
AABR07039356.1
Med13
Ppard
Acaa1a
Acaa1b
Ncor2
Cpne7
Eci2
Gm2a
Aldh9a1
Gk2
Pik3c2b
Pcyt2
Mt-co1
Sacm1l
Hexa
Pla2g12b
Csnk2a2
Pik3r2
Fig4
Cers4
Pisd
Cpne6
Pnpla6
Apoa2
Agpat3
Abcc1
Gpd1l
Rarb
Npas2
Nr1i3
Pitpnb
Phyh
St8sia3
Enpp6
Rab5al1
Tp53
Inpp4b
Slc44a4
Hacl1
Mlycd
Chd9
Pdha1
Pdha1l1
Ocrl
Synj1
Akt3
Ddhd2
Glb1
Dgkq
Mtmr6
Med12
B3galnt1
Rab4a
Kdsr
Ppargc1b
Cers1
Vac14
Asah1
Pla2g1b
Pla2g10
Abhd4
Cdkn1a
AABR07028769.1
Lpcat2
Abcc3
Cyp3a62
Cyp3a9
Cyb5b
Prkab1
Gal3st1
Abcg1
Plekha6
B4galt6
