# Supplementary material for: Identification of lipid metabolism-related genes in dapagliflozin treated rats with diabetic cardiomyopathy by bioinformatics
Source: Front Endocrinol (Lausanne). 2025 Mar 20;16:1525831. doi: 10.3389/fendo.2025.1525831 (PMC11965135; doi:10.3389/fendo.2025.1525831)
Supplement: Supplementary file 2 [file Table2.xlsx]

## Sheet: Sheet1
Primer Sequence
Acsbg1 F	ACTCAGCGTCCCTATACCGT
Acsbg1 R	CTTTGCGTGCAATCAGGTAGT
EtnppI F	TACCAGTGACCTGTGACGCC
EtnppI R	TTGCTATAGAGCTCGCGCAT
internal reference-R-GAPDH F	GGCCGGAGACGAATGGAAATTA
internal reference-R-GAPDH R	CCAAATCCGTTCACACCGAC
