# Supplementary material for: Identification of lipid metabolism-related genes in dapagliflozin treated rats with diabetic cardiomyopathy by bioinformatics
Source: Front Endocrinol (Lausanne). 2025 Mar 20;16:1525831. doi: 10.3389/fendo.2025.1525831 (PMC11965135; doi:10.3389/fendo.2025.1525831)
Supplement: Supplementary file 3 [file Table3.xlsx]

## Sheet: candidate genes
Candidate genes	Full name	Function
SPSB1	SPRY domain-containing SOCS box protein 1	Involved in protein ubiquitination and ubiquitin-dependent protein catabolic process
F3	Coagulation factor III (Thromboplastin)	Key regulator of blood coagulation
STXBP4	Syntaxin binding protein 4	Regulates vesicle trafficking and exocytosis
FBLN2	Fibulin 2	Extracellular matrix protein involved in tissue organization
MAN2B2	Mannosidase alpha class 2B member 2	Involved in glycoprotein degradation
LOC100910708	LOC100910708	Function is not well defined
IGLON5	IgLON family member 5	Involved in cell adhesion and neuronal development
STK32B	Serine/threonine kinase 32B	An autosomal recessive skeletal dysplasia
CD33	CD33 molecule	Involved in cell-cell interactions and immune response
AOX3	Aldehyde oxidase 3	Metabolizes aldehydes and nitrogenous compounds
AGMO	Alkylglycerol monooxygenase	Involved in ether lipid metabolism
FAM216B	Family with sequence similarity 216 member B	Protein Coding gene. Diseases associated with FAM216B include Dieulafoy Lesion
MTBP	Function not well characterized.	Regulates p53 and cell cycle progression
MAGEE1	Melanoma antigen family E1	May play a role in cancer development
NRG1	Neuregulin 1	Involved in neuronal development and signaling
PTRH1	Peptidyl-tRNA hydrolase 1	Involved in protein synthesis
FCNA	Ficolin A	Involved in innate immune response
DPYD	Dihydropyrimidine dehydrogenase	Catalyzes the reduction of pyrimidines
RASGRP1	RAS guanyl releasing protein 1	Activates RAS signaling pathways
CLU	Clusterin	Involved in apoptosis and cell cycle regulation
FAM222A	Family with sequence similarity 222 member A	Diseases associated with FAM222A include Seckel Syndrome
SIGLEC10	Sialic acid binding Ig like lectin 10	Involved in immune regulation
AC111831.2	AC111831.2	Interneuron of the vertebrate retina
SMIM1	Small Integral Membrane Protein 1	Encodes a small, conserved protein that participates in red blood cell formation
SPOCK2	SPARC/osteonectin, cwcv and kazal like domains proteoglycan 2	Involved in cell adhesion and migration
ADGRD1	Adhesion G protein-coupled receptor D1	Protein Coding gene
FAM180A	Family with sequence similarity 180 member A	Protein Coding gene
ASNS	Asparagine synthetase	Catalyzes the synthesis of asparagine
AOX1	Aldehyde oxidase 1	Metabolizes aldehydes and nitrogenous compounds
PAM	Peptidylglycine alpha-amidating monooxygenase	Involved in peptide hormone activation
GAS2L3	Growth arrest specific 2 like 3	Involved in actin cytoskeleton organization and microtubule cytoskeleton organization
ALDH3A1	Aldehyde dehydrogenase 3 family member A1	Detoxifies aldehydes generated by lipid peroxidation.
LRP8	LDL receptor related protein 8	Involved in lipid metabolism and signaling.
VWA3B	Von Willebrand factor A domain containing 3B	Intracellular proteins with VWA domains are thought to function in transcription, DNA repair, ribosomal and membrane transport and the proteasome
ADAMTS8	ADAM metallopeptidase with thrombospondin type 1 motif 8	Involved in extracellular matrix remodeling.
RFX3	Regulatory factor X3	Transcription factor involved in ciliogenesis.
LILRA5	Leukocyte immunoglobulin like receptor A5	Involved in immune regulation.
AIG1	Androgen-induced 1	Enables hydrolase activity. Involved in long-chain fatty acid catabolic process
LOC103690354	LOC103690354	Integrate, modulate, and interpose a temporal domain in the visual message presented to the retinal ganglion cells, with which they synapse in the inner plexiform layer.
NUDT10	Nudix hydrolase 10	Hydrolyzes nucleoside diphosphates.
KCNE3	Potassium voltage-gated channel subfamily E regulatory subunit 3	Modulates potassium channel activity.
PANX2	Pannexin 2	Forms gap junctions and hemichannels.
ADORA1	Adenosine A1 receptor	Mediates the effects of adenosine.
MAPK10	Mitogen-activated protein kinase 10	Involved in stress-activated signaling pathways.
HOGA1	4-hydroxy-2-oxoglutarate aldolase 1	Involved in hydroxyproline metabolism.
IGFBP6	Insulin like growth factor binding protein 6	Regulates IGF activity.
TBX5	T-box transcription factor 5	Involved in heart and limb development.
GLP1R	Glucagon like peptide 1 receptor	Mediates the effects of GLP-1 on glucose metabolism.
OLR1588	Olfactory receptor 1588	Involved in odorant detection.
ACSBG1	Acyl-CoA synthetase bubblegum family member 1	Involved in fatty acid metabolism.
SLC25A48	Solute carrier family 25 member 48	Enable transmembrane transporter activity
TEKT4	Tektin 4	Involved in cilia and flagella structure.
GLTPD2	Glycolipid transfer protein domain containing 2	Involved in cilium assembly and flagellated sperm motility
VAV3	Vav guanine nucleotide exchange factor 3	Involved in cell signaling and cytoskeletal organization.
CDA	Cytidine deaminase	Involved in pyrimidine metabolism.
AC130940.1	AC130940.1	Interneuron of the vertebrate retina.
RGD1563601	RGD1563601	Function is not well defined
AABR07028805.1	AABR07028805.1	Function is not well defined
SPN	Sialophorin	Involved in immune cell signaling.
PLEK2	Pleckstrin 2	Involved in cytoskeletal organization.
SLFN4	Schlafen family member 4	Involved in cell cycle regulation.
ETNPPL	Ethanolamine-phosphate phospho-lyase	Involved in phospholipid metabolism.
RIN1	Ras and Rab interactor 1	Involved in vesicle trafficking.
P2RX4	Purinergic receptor P2X 4	Involved in ATP-mediated signaling.
AABR07033045.1	AABR07033045.1	Function is not well defined
TEX38	Testis expressed 38	Diseases associated with TEX38 include Phosphoglycerate Kinase 1 Deficiency
HDX	Highly divergent homolog of X	Enable DNA-binding transcription factor activity, RNA polymerase II-specific and RNA polymerase II cis-regulatory region sequence-specific DNA binding activity
AABR07033046.1	AABR07033045.1	Function is not well defined
Remarks: Genes with unclear gene functions are sourced from the rgd.mcw.edu database
