# Supplementary material for: Identification of lipid metabolism-related genes in dapagliflozin treated rats with diabetic cardiomyopathy by bioinformatics
Source: Front Endocrinol (Lausanne). 2025 Mar 20;16:1525831. doi: 10.3389/fendo.2025.1525831 (PMC11965135; doi:10.3389/fendo.2025.1525831)
Supplement: Supplementary file 4 [file Table4.xls]

## Sheet: 01.Acsbg1
Table S4 GSEA of Acsbg1 and Etnppl
Genes	ID	Description	setSize	enrichmentScore	NES	pvalue	p.adjust	qvalue	rank	leading_edge	core_enrichment
Acsbg1	KEGG_SPLICEOSOME	KEGG_SPLICEOSOME	120	0.538506	2.02374	1e-10	1.82e-08	1.36842e-08	5643	tags=62%, list=27%, signal=45%	Usp39/Alyref/Plrg1/Wbp11l1/Hnrnpk/Dhx38/Rbm17/Prpf40a/Ddx23/Dhx16/Sf3b3/Prpf19/Dhx15/Snrpb/Hspa8/Eif4a3/Rbm8a/Srsf7/Rbm22/U2af1/Xab2/Pqbp1/Eftud2/Snw1/Sf3b4/Hnrnpm/Sart1/Cwc15/Sf3a3/Hnrnpa1/Lsm8/Ppih/Cdc40/Dhx8/Linc00176/Prpf38a/Ppil1/Phf5a/Ddx5/Sf3b2/Magoh/Crnkl1/Slu7/Puf60/Aqr/Tra2b/Lsm4/Syf2/Cdc5l/Hnrnpc/Hspa1b/Snrpb2/Hnrnpu/Srsf10/U2af2/Zmat2/Snrpa/Sf3b5/Snrnp200/Hnrnpa3/Lsm2/Ppie/Srsf1/Snu13…
Acsbg2	KEGG_OXIDATIVE_PHOSPHORYLATION	KEGG_OXIDATIVE_PHOSPHORYLATION	120	-0.35084	-2.12756	6.39136e-09	3.87743e-07	2.91536e-07	3273	tags=41%, list=16%, signal=35%	Atp5po/Ndufs4/Atp5mc3/Ndufs3/Uqcrq/Ndufb4/Cyc1/Uqcr11/Atp5f1e/Ndufs5/Cox6b1/Ndufs7/Ndufc1/Mt-nd3/Cox7c/Cox6a2/Ndufb5/Mt-cyb/Ndufa4/Atp5pb/Atp6v1b1/Ndufb10/Sdhc/Sdhb/Uqcrfs1/Cox7b/Cox5b/Sdhd/Atp5mc1/Ndufa6/Ndufv2/Ndufab1/Cox4i2/Atp6v0d2/Cox10/Mt-atp6/Uqcrb/Cox17/Atp5me/Ndufa2/Ndufa5/Mt-nd2/Atp5mf/Atp6v1c2/Cox11/Mt-nd1/Ndufv3/Ndufa3/Ndufa4l2
Acsbg3	KEGG_LYSOSOME	KEGG_LYSOSOME	111	0.521014	1.94666	6.19224e-09	3.87743e-07	2.91536e-07	3990	tags=49%, list=19%, signal=40%	Cln3/Neu1/Lamp2/Gnptg/Atp6ap1/Psap/Tpp1/Lamp1/Acp2/Ctsz/Atp6v0c/Gaa/Ppt1/Laptm4b/Gba/Ctsa/Ctsb/Dnase2/Atp6v0d1/Ap1s1/Ctsf/Hexa/Napsa/Ctsd/Cd68/Ctsc/Laptm4a/Atp6v1h/M6pr/Ids/Laptm5/Ctss/Clta/Hyal1/Ctns/Igf2r/Lgmn/Cd63/Ctsl/Fuca1/Npc2/Acp5/Smpd1/Mcoln1/Ap1m1/Sumf1/Npc1/Man2b1/Slc11a1/Manba/Scarb2/Ap3b1/Ap3d1/Cd164
Acsbg4	KEGG_PARKINSONS_DISEASE	KEGG_PARKINSONS_DISEASE	114	-0.327441	-1.99229	2.09227e-06	9.51983e-05	7.15777e-05	3273	tags=39%, list=16%, signal=34%	Atp5po/Ndufs4/Atp5mc3/Ndufs3/Uqcrq/Ndufb4/Cyc1/Uqcr11/Atp5f1e/Ndufs5/Cox6b1/Ndufs7/Ndufc1/Mt-nd3/Cox7c/Cox6a2/Ndufb5/Slc18a1/Mt-cyb/Ndufa4/Atp5pb/Ndufb10/Sdhc/Sdhb/Cycs/Uqcrfs1/Cox7b/Cox5b/Sdhd/Atp5mc1/Ndufa6/Pink1/Ndufv2/Ndufab1/Cox4i2/Mt-atp6/Uqcrb/Ndufa2/Ndufa5/Vdac1/Mt-nd2/Mt-nd1/Ndufv3/Ndufa3/Ndufa4l2
Acsbg5	KEGG_VALINE_LEUCINE_AND_ISOLEUCINE_DEGRADATION	KEGG_VALINE_LEUCINE_AND_ISOLEUCINE_DEGRADATION	43	-0.458606	-2.30969	5.96857e-06	0.000217256	0.00016335	3972	tags=60%, list=19%, signal=49%	Pcca/Acadsb/Aldh9a1/Hmgcs1/Hadh/Dld/Abat/Auh/Aldh2/Mcee/Il4i1/Echs1/Oxct1/Mmut/Hibch/Hsd17b10/Mccc2/Bcat2/Acat1/Ivd/Bckdha/Acads/Hibadh/Dbt/Aldh6a1/Bckdhb
Acsbg6	KEGG_BUTANOATE_METABOLISM	KEGG_BUTANOATE_METABOLISM	31	-0.468166	-2.16165	0.000107757	0.00326863	0.00245761	3895	tags=55%, list=19%, signal=45%	Aldh9a1/Bdh2/Hmgcs1/Hadh/Abat/Aldh2/Echs1/Oxct1/Pdhb/Akr1b8/Bdh1/Acat1/Pdha1/Acsm4/Gad1/Acads/L2hgdh
Acsbg7	KEGG_N_GLYCAN_BIOSYNTHESIS	KEGG_N_GLYCAN_BIOSYNTHESIS	43	0.53884	1.81379	0.000141297	0.00367371	0.00276219	6751	tags=60%, list=32%, signal=41%	Alg14/Rpn1/Fut8/Ddost/Tusc3/Rpn2/LOC103692171/Alg6/Mgat4b/Dad1/Alg2/Rft1/Stt3b/Mgat1/Mgat2/B4galt1/Alg9/Alg5/B4galt3/Man1a1/Stt3a/Alg10/Ganab/Mgat4a/Dpm1/Alg12
Acsbg8	KEGG_PROTEASOME	KEGG_PROTEASOME	43	0.536739	1.80672	0.000167865	0.00381892	0.00287137	5561	tags=53%, list=26%, signal=39%	Psmc3/Psmd4/Psmd7/Psmd6/Psmb2/Psmd12/Psmd2/Psmd13/Psma4/Psmc1/Psmf1/Psmd1/Psma5/Psmc4/Psmc5/Ifng/Psmd8/Psmb5/Psmc2/Psma1/Ctrl/Psma2/Psmd14
Acsbg9	KEGG_RIBOSOME	KEGG_RIBOSOME	78	0.442333	1.6017	0.00127285	0.0257398	0.0193532	9061	tags=74%, list=43%, signal=42%	LOC100361854/Bco2/Rpl3/Rpl6/Rpl10/Rpl4/Rps5/Rpl15/Rps16/Rps3a/Rpl10a/LOC100911372/Rpl5/Rps4x/Rpl29/Rpl36al/Rpl18a/Rpsa/Rps10/Rps24/Rpl35a/Rpl21/Rpl23/Rps7/Rps3/Rpl7/Rps12/Rpl18/Rps13/Rpl13/Rpl8/Rps8/Rpl13a/Rps15a/Rplp2/Rpl27/Rplp1/Rplp0/Rpl24/Rpl26/Rps23/Rpl35/Rpl19/Rpl36a/Rsl24d1/Rpl10l/Rpl31/Rps11/Rps25/Rpl12/Rpl28/Rpl23a/Rps20/Rpl14/Rpl32/Rpl17/Fau/Rpl11
Acsbg10	KEGG_DNA_REPLICATION	KEGG_DNA_REPLICATION	34	0.527994	1.71106	0.00195801	0.0323962	0.024358	2353	tags=38%, list=11%, signal=34%	Pold3/Pola1/Rnaseh1/Ssbp1/Mcm2/Fen1/Prim1/Pold1/Slc25a16/Rfc2/Pold2/Rpa2/Rnaseh2c
Acsbg11	KEGG_TGF_BETA_SIGNALING_PATHWAY	KEGG_TGF_BETA_SIGNALING_PATHWAY	82	0.431466	1.57043	0.00183767	0.0323962	0.024358	7097	tags=49%, list=34%, signal=32%	Tgfb2/Bmp4/Cul1/Mapk1/Ppp2cb/Gdf5/Ppp2r1a/Smad4/Bmp5/Ppp2ca/Zfyve9/Nog/Myc/Bmp2/Id3/Smad7/Ifng/E2f5/Inhbe/Comp/Thbs4/Gdf7/Chrd/Dcn/Thbs1/Sp1/Bmp7/Ep300/Acvr1c/Inhbb/Tgfbr2/Ppp2r1b/Smurf2/Smad6/Rps6kb2/Bmpr2/Fst/Thbs2/Rock2/Id4
Acsbg12	KEGG_AMYOTROPHIC_LATERAL_SCLEROSIS_ALS	KEGG_AMYOTROPHIC_LATERAL_SCLEROSIS_ALS	50	0.477064	1.63802	0.00242309	0.0367502	0.0276318	5993	tags=48%, list=28%, signal=34%	Mapk12/Tnfrsf1b/Nefl/Mapk13/Derl1/Nefh/Nefm/Sod1/Rab5a/Daxx/Bid/Ppp3ca/Chp1/Tp53/Als2/Slc1a2/Tnfrsf1a/Chp2/Apaf1/Rac1/Grin1/Ccs/Bcl2l1/Casp3
Acsbg13	KEGG_NOD_LIKE_RECEPTOR_SIGNALING_PATHWAY	KEGG_NOD_LIKE_RECEPTOR_SIGNALING_PATHWAY	56	0.460637	1.60766	0.0030243	0.0423402	0.0318347	4425	tags=38%, list=21%, signal=30%	Ccl7/Hsp90b1/Sugt1/Hsp90ab1/Mapk1/Mapk12/Il18/Mapk13/Mapk10/Erbin/Ikbkb/Rela/Nfkb1/Nod2/Cxcl1/Hsp90aa1/Nlrp1a/Pstpip1/Birc2/Nfkbia/Nlrp3
Etnppl	KEGG_SPLICEOSOME	KEGG_SPLICEOSOME	120	-0.592934	-2.25898	1e-10	6.03333e-09	4.84211e-09	5695	tags=68%, list=27%, signal=50%	Snrpd2/Prpf31/Prpf18/Srsf1/Prpf4/Ccdc12/Sf3b4/Ppie/Hspa2/Magoh/Ddx39b/Ppil1/Prpf8/Snrnp70/Srsf2/Puf60/Snu13/Snrpe/Srsf10/Hnrnpa3/Srsf3/Ncbp2/Prpf19/Zmat2/Aqr/Lsm3/Snrnp200/Crnkl1/Lsm2/Snrnp40/Snrpa1/Slu7/Sf3b2/Linc00176/Ppih/Hnrnpu/Ddx5/U2af1/Rbm22/Pqbp1/Snrpb2/Snrpf/Tra2b/Bud31/Snrpb/Prpf3/Rbm8a/Smndc1/Hnrnpm/Sf3a3/Sf3b3/Thoc1/Hnrnpa1/Cdc40/Eftud2/Prpf40a/Lsm4/Phf5a/Wbp11l1/Dhx38/Hspa8/Cwc15/Syf…
Etnppl	KEGG_LYSOSOME	KEGG_LYSOSOME	111	-0.596425	-2.25875	1e-10	6.03333e-09	4.84211e-09	4258	tags=53%, list=20%, signal=43%	Napsa/Cltc/Pla2g15/Acp2/Cd164/Atp6v0b/Nagpa/Cltb/Sumf1/Man2b1/Entpd4/Ctsh/Hyal1/Arsa/Ap3d1/Slc11a1/Ctsz/Ap1m1/Aga/Ppt1/Ctss/Manba/Ap1s1/Asah1/Atp6v0a1/Hexa/Ctns/Atp6v0c/Neu1/Cd68/Laptm4b/Ctsc/Scarb2/Mcoln1/Gaa/Laptm4a/Npc2/Igf2r/Cd63/Clta/Lamp1/Atp6ap1/Atp6v1h/Ids/Ctsb/Gba/Lgmn/Tpp1/Fuca1/Ctsa/Lamp2/Atp6v0d1/Cln3/Psap/Ctsf/Ctsl/Gnptg/Ctsd/Dnase2
Etnppl	KEGG_RIBOSOME	KEGG_RIBOSOME	78	-0.606387	-2.22175	1e-10	6.03333e-09	4.84211e-09	6029	tags=78%, list=29%, signal=56%	Rps15/Rpl8/Rps28/Rpl11/Rpl12/Rpl36a/Rpl7a/Rps21/Rpl23a/Rps2/Rpl32/Rpl14/RGD1562402/Rpl23/Rpl13a/Rps12/Rps25/LOC100911372/Rps13/Rpl35/Rpl27/Rps10/Rps20/Rpl28/Rpl18a/Rplp1/Rplp0/Rps23/Rpl26/Rpl31/Rps3/Rps8/Rpl13/Rps24/Rpl24/Rps5/Rps15a/Rps7/Rpl29/Rpl39/Rps16/Rpl19/Rpl10a/Rpl7/Rpl18/Rpl21/Rpl5/Rps11/Rpsa/Rpl17/Rplp2/Rpl36al/Rpl15/Rpl35a/Rps3a/Rpl3/Rpl4/LOC100361854/Rpl10/Rpl6/Rps4x
Etnppl	KEGG_PROTEASOME	KEGG_PROTEASOME	43	-0.620957	-2.10035	2.22706e-07	1.00775e-05	8.08776e-06	4643	tags=63%, list=22%, signal=49%	Psmc5/Ifng/Psme3/Ctrl/Psmd1/Psma5/Psma6/Psmb4/Psmb5/Psme1/Psmc6/Psmc1/Psma2/Psmd2/Psmd6/Psmc4/Psmf1/Psma4/Psmb2/Psmc2/Psmd12/Psma1/Psmc3/Psmd8/Psmd4/Psmd13/Psmd7
Etnppl	KEGG_VALINE_LEUCINE_AND_ISOLEUCINE_DEGRADATION	KEGG_VALINE_LEUCINE_AND_ISOLEUCINE_DEGRADATION	43	0.408496	1.99569	0.000134042	0.00409015	0.00328259	2646	tags=44%, list=13%, signal=39%	Bckdhb/Hibadh/Dbt/Acads/Ivd/Echs1/Bcat2/Oxct1/Bckdha/Mccc2/Aldh6a1/Mmut/Il4i1/Mcee/Dld/Pcca/Hmgcs1/Acadsb/Aldh9a1
Etnppl	KEGG_RNA_DEGRADATION	KEGG_RNA_DEGRADATION	52	-0.517371	-1.80331	0.000135585	0.00409015	0.00328259	4330	tags=48%, list=21%, signal=38%	Papola/Eno1/Exosc10/Exosc2/Cnot8/Exosc8/Lsm3/Exosc6/Eno2/Lsm2/Xrn1/Edc4/Edc3/Xrn2/Exosc3/Cnot3/Dcps/Papolg/Cnot10/Parn/Lsm4/Mtrex/Exosc1/Lsm8/Exosc9
Etnppl	KEGG_N_GLYCAN_BIOSYNTHESIS	KEGG_N_GLYCAN_BIOSYNTHESIS	43	-0.52078	-1.76151	0.000442393	0.011439	0.00918048	7729	tags=67%, list=37%, signal=43%	Stt3a/Man1a2/Man1b1/Dpm3/Alg12/Ganab/B4galt1/Alg10/Tusc3/B4galt3/Alg1/Alg11/Rft1/Fut8/Dpm1/Mgat2/Alg5/Alg6/Mgat1/LOC103692171/Dad1/Stt3b/Mgat4b/Rpn1/Man1a1/Alg14/Rpn2/Alg2/Ddost
Etnppl	KEGG_DNA_REPLICATION	KEGG_DNA_REPLICATION	34	-0.547158	-1.77927	0.000691325	0.0142255	0.0114168	3050	tags=44%, list=15%, signal=38%	Rnaseh1/Pola1/Rfc2/Mcm2/Pold2/Rnaseh2c/Pold1/Lig1/Rfc4/Mcm7/Pcna/Pold3/Ssbp1/Fen1/Rpa2
Etnppl	KEGG_VIBRIO_CHOLERAE_INFECTION	KEGG_VIBRIO_CHOLERAE_INFECTION	51	-0.485451	-1.68646	0.000772465	0.0142255	0.0114168	4402	tags=41%, list=21%, signal=33%	Sec61g/Atp6v1e1/Pdia4/Atp6v1g1/Atp6v1f/Atp6v0b/Prkx/Tjp2/Kdelr2/Atp6v0e2/Sec61a1/Atp6v1g2/Atp6v0a1/Atp6v0c/Kdelr1/Atp6v1c1/Ero1a/Atp6ap1/Atp6v1h/Arf1/Atp6v0d1
Etnppl	KEGG_EPITHELIAL_CELL_SIGNALING_IN_HELICOBACTER_PYLORI_INFECTION	KEGG_EPITHELIAL_CELL_SIGNALING_IN_HELICOBACTER_PYLORI_INFECTION	66	-0.466046	-1.67407	0.000785941	0.0142255	0.0114168	3790	tags=36%, list=18%, signal=30%	Ikbkb/Cxcr2/Atp6v1g1/Atp6v1f/Atp6v0b/Nfkbia/Jam2/Atp6v0e2/Atp6v1g2/Atp6v0a1/Atp6v0c/Rac1/Rela/Cxcl1/Nfkb1/Atp6v1c1/Mapk13/Ptpn11/Jun/Ikbkg/Atp6ap1/Atp6v1h/Mapk12/Atp6v0d1
Etnppl	KEGG_NUCLEOTIDE_EXCISION_REPAIR	KEGG_NUCLEOTIDE_EXCISION_REPAIR	41	-0.50141	-1.68094	0.00151977	0.0250071	0.0200697	4318	tags=46%, list=21%, signal=37%	Rad23b/Rfc5/Ercc5/Cdk7/Ercc2/Ercc3/Cetn2/Mnat1/Rfc2/Pold2/Ercc1/Pold1/Lig1/Rfc4/Pcna/Pold3/Xpc/Rpa2/Ddb1
Etnppl	KEGG_OTHER_GLYCAN_DEGRADATION	KEGG_OTHER_GLYCAN_DEGRADATION	16	-0.6375	-1.77899	0.00228091	0.0294889	0.0236666	3684	tags=75%, list=18%, signal=62%	Hexb/AC111885.1/Man2c1/Man2b1/Aga/Manba/Hexa/Neu1/Man2b2/Gba/Fuca2/Fuca1
Etnppl	KEGG_SNARE_INTERACTIONS_IN_VESICULAR_TRANSPORT	KEGG_SNARE_INTERACTIONS_IN_VESICULAR_TRANSPORT	34	-0.529961	-1.72335	0.00220361	0.0294889	0.0236666	4404	tags=50%, list=21%, signal=40%	Snap29/Stx11/Stx5/Gosr1/Bet1/Stx3/Use1/Stx6/Stx12/Vamp5/Stx8/Bet1l/Snap47/Vamp8/Stx4/Vamp7/Stx18
Etnppl	KEGG_ANTIGEN_PROCESSING_AND_PRESENTATION	KEGG_ANTIGEN_PROCESSING_AND_PRESENTATION	52	-0.467282	-1.62872	0.00217337	0.0294889	0.0236666	4393	tags=42%, list=21%, signal=34%	Psme3/Rfxap/Canx/Tapbp/Hspa4/Cd4/RT1-M3-1/Psme1/Rfx5/Rfxank/Ctss/Hspa5/Hsp90aa1/Tap2/Hsp90ab1/Ifi30/Hspa8/Ctsb/Nfyb/Lgmn/Pdia3/Ctsl
